# Supplementary material for: Elevated Mitochondrial Reactive Oxygen Species within Cerebrospinal Fluid as New Index in the Early Detection of Lumbar Spinal Stenosis
Source: Diagnostics (Basel). 2021 Apr 22;11(5):748. doi: 10.3390/diagnostics11050748 (PMC8143471; doi:10.3390/diagnostics11050748)
Supplement: Supplementary file 1 [file diagnostics-11-00748-s001.zip]

Archive with 1 entries (1 files):
- diagnostics-1181682-supplementary.MP4
